# Supplementary material for: Neuroendocrine Carcinoma of the Larynx and Pharynx: A Clinical and Histopathological Study
Source: Cancers (Basel). 2021 Sep 27;13(19):4813. doi: 10.3390/cancers13194813 (PMC8507659; doi:10.3390/cancers13194813)
Supplement: Supplementary file 1 [file cancers-13-04813-s001.zip]

Archive with 1 entries (1 files):
- cancers-1355418-supplementary.pdf
